# Supplementary material for: Genome-wide mega-analysis identifies 16 loci and highlights diverse biological mechanisms in the common epilepsies
Source: Nat Commun. 2018 Dec 10;9:5269. doi: 10.1038/s41467-018-07524-z (PMC6288131; doi:10.1038/s41467-018-07524-z)
Supplement: Supplementary file 4 — Supplementary Data 1 [file 41467_2018_7524_MOESM4_ESM.xlsx]

## Sheet: Biological prioritization crite
Gene symbol	Chromosome	Gene start	Gene end	Total score	Biological gene criteria
					TWAS	eQTL	Brain exp	Missense	PPI	KO mouse
KLHL29	2	23608088	23931481	1
ATAD2B	2	23971534	24149984	1
UBXN2A	2	24150155	24227779	0
MFSD2B	2	24232951	24286191	0
C2orf44	2	24252210	24272445	0
FKBP1B	2	24272571	24286551	1
SF3B14	2	24290454	24299313	1
FAM228B	2	24299396	24392509	1
TP53I3	2	24300303	24308731	0
PFN4	2	24338241	24346347	1
FAM228A	2	24397938	24423718	0
ITSN2	2	24425733	24583583	1
VRK2	2	58134786	58387055	0
FANCL	2	58386378	58468507	2
BCL11A	2	60678302	60780702	2
GTDC1	2	144695635	145090135	1
ZEB2	2	145141648	145282147	2
COBLL1	2	165510134	165700189	0
SCN3A	2	165944032	166060577	3
SCN2A	2	166095912	166248818	3
CSRNP3	2	166326157	166545917	1
GALNT3	2	166604101	166651192	0
TTC21B	2	166713985	166810353	3
SCN1A	2	166845670	166984523	3
SCN9A	2	167051695	167232503	2
SCN7A	2	167260083	167350757	0
HIBCH	2	191054461	191208919	1
INPP1	2	191208196	191236391	1
MFSD6	2	191273081	191373931	1
TMEM194B	2	191369068	191399448	0
NAB1	2	191511472	191557492	1
GLS	2	191745553	191830278	1
STAT1	2	191829084	191885686	1
STAT4	2	191894302	192016322	2
PLCH1	3	155093369	155462856	1
C3orf33	3	155480401	155524140	2
SLC33A1	3	155538813	155572218	2
GMPS	3	155588325	155661815	1
KCNAB1	3	155755490	156256545	2
PCDH7	4	30722037	31148422	2
GNPDA2	4	44684217	44728612	1
GABRG1	4	46037786	46126098	2
GABRA2	4	46250444	46477247	4
KCNN2	5	113696642	113832337	2
TRIM36	5	114460459	114516243	1
PGGT1B	5	114546527	114598569	0
CCDC112	5	114602885	114632528	1
ATXN1	6	16299343	16761722	2
STMND1	6	17102489	17131603	0
FAM184A	6	119280928	119470552	1
TBC1D32	6	121400640	121655891	1
GJA1	6	121756838	121770873	2
THEMIS	6	128029217	128239776	1
PTPRK	6	128289924	128841870	1
ZNF689	16	30613879	30635333	1
PRR14	16	30662038	30667761	0
FBRS	16	30669752	30682135	0
SRCAP	16	30709530	30755602	1
PHKG2	16	30759591	30772490	0
C16orf93	16	30768744	30774031	2
RNF40	16	30773066	30787628	3
ZNF629	16	30789778	30798523	0
BCL7C	16	30844947	30906281	0
CTF1	16	30907928	30914881	1
FBXL19	16	30934376	30960104	2
ORAI3	16	30960387	30967782	0
SETD1A	16	30968615	30996437	1
HSD3B7	16	30996519	31000473	1
STX1B	16	31000577	31021949	4
STX4	16	31044210	31054296	1
ZNF668	16	31072164	31085641	1
ZNF646	16	31085743	31095517	2
PRSS53	16	31094746	31100949	1
VKORC1	16	31102163	31107301	2
BCKDK	16	31117428	31124110	1
KAT8	16	31127075	31142714	1
PRSS8	16	31142756	31147083	0
PRSS36	16	31150246	31161415	1
FUS	16	31191431	31203127	2
PYCARD	16	31212806	31214771	0
C16orf98	16	31213206	31214773	0
TRIM72	16	31225342	31236510	2
PYDC1	16	31227283	31228680	1
ITGAM	16	31271311	31344213	1
ITGAX	16	31366455	31394318	2
ZNF423	16	49521435	49891830	1
CNEP1R1	16	50058321	50070999	1
HEATR3	16	50099852	50140298	2
PAPD5	16	50186829	50269221	1
ADCY7	16	50280048	50352046	1
BRD7	16	50347398	50402845	2
NPEPPS	17	45600308	45700642	2
KPNB1	17	45726842	45762871	0
TBKBP1	17	45771447	45789416	1
TBX21	17	45810610	45823485	1
OSBPL7	17	45884738	45899200	1
MRPL10	17	45900638	45908900	1
LRRC46	17	45908993	45915079	1
SCRN2	17	45915058	45918699	0
SP6	17	45922279	45933240	0
SP2	17	45973516	46006323	1
PNPO	17	46018872	46025654	3
PRR15L	17	46029333	46035244	0
CDK5RAP3	17	46045176	46059140	1
COPZ2	17	46103533	46115392	0
NFE2L1	17	46125691	46138849	1
CBX1	17	46147414	46178883	1
SNX11	17	46180719	46200436	0
SKAP1	17	46210802	46507637	0
HOXB1	17	46605888	46608359	2
HOXB2	17	46618256	46623441	2
HOXB3	17	46626232	46682274	2
HOXB4	17	46652875	46657473	1
HOXB5	17	46668619	46671323	1
HOXB6	17	46671639	46682354	2
HOXB7	17	46684594	46710934	1
HOXB8	17	46688739	46692478	2
HOXB9	17	46698518	46703839	1
PRAC1	17	46799084	46799884	0
HOXB13	17	46802125	46806540	2
GRIK1	21	30909254	31312351	2
KRTAP13-3	21	31797583	31798286	0
KRTAP13-4	21	31802572	31803216	0
KRTAP15-1	21	31812597	31813070	0
KRTAP19-1	21	31852018	31852663	0
KRTAP19-2	21	31859362	31859755	1
KRTAP19-3	21	31863782	31864275	0
KRTAP19-4	21	31869142	31869451	0
KRTAP19-5	21	31873975	31874435	0
KRTAP19-6	21	31913854	31914183	0
KRTAP19-7	21	31933194	31933633	0
KRTAP22-2	21	31962424	31962716	0
KRTAP6-3	21	31964759	31965394	0
KRTAP6-2	21	31970909	31971219	0
KRTAP22-1	21	31973414	31973612	0
KRTAP6-1	21	31985750	31986249	0
KRTAP20-1	21	31988750	31989003	0
KRTAP20-4	21	31992946	31993169	0
KRTAP20-2	21	32007555	32007938	0
KRTAP20-3	21	32015183	32015455	0
KRTAP21-3	21	32090843	32091095	0
KRTAP21-2	21	32119112	32119551	0
KRTAP21-1	21	32127439	32127746	0
KRTAP8-1	21	32185016	32185570	0
KRTAP11-1	21	32252966	32253874	0
KRTAP19-8	21	32410478	32410795	0
