# Supplementary material for: Genome-wide mega-analysis identifies 16 loci and highlights diverse biological mechanisms in the common epilepsies
Source: Nat Commun. 2018 Dec 10;9:5269. doi: 10.1038/s41467-018-07524-z (PMC6288131; doi:10.1038/s41467-018-07524-z)
Supplement: Supplementary file 5 — Supplementary Data 2 [file 41467_2018_7524_MOESM5_ESM.xlsx]

## Sheet: Drugs that target epi genes
Drug	Gene target	Interaction type
VERATRIDINE	SCN3A	activator
SAXITOXIN	SCN3A	channel blocker
TETRODOTOXIN	SCN3A	channel blocker
CHEMBL270497	SCN3A	gating inhibitor
PHENACEMIDE	SCN3A	blocker
BENOXINATE HYDROCHLORIDE	SCN3A	blocker
RILUZOLE	SCN3A	blocker
ETHOTOIN	SCN3A	blocker
DISOPYRAMIDE PHOSPHATE	SCN3A	blocker
DYCLONINE HYDROCHLORIDE	SCN3A	blocker
QUINIDINE SULFATE	SCN3A	blocker
PHENYTOIN SODIUM	SCN3A	blocker
PROCAINE HYDROCHLORIDE	SCN3A	blocker
ETIDOCAINE HYDROCHLORIDE	SCN3A	blocker
ORPHENADRINE (CHLORIDE)	SCN3A	blocker
PRILOCAINE HYDROCHLORIDE	SCN3A	blocker
INDECAINIDE HYDROCHLORIDE	SCN3A	blocker
TOCAINIDE HYDROCHLORIDE	SCN3A	blocker
NKTR-171	SCN3A	blocker
ELPETRIGINE	SCN3A	blocker
IRAMPANEL	SCN3A	blocker
NERISPIRDINE	SCN3A	blocker
TETRACAINE HYDROCHLORIDE	SCN3A	blocker
ESLICARBAZEPINE	SCN3A	blocker
PRILOCAINE	SCN3A	blocker
PROCAINAMIDE HYDROCHLORIDE	SCN3A	blocker
PROPAFENONE HYDROCHLORIDE	SCN3A	blocker
PROPARACAINE HYDROCHLORIDE	SCN3A	blocker
HEXYLCAINE HYDROCHLORIDE	SCN3A	blocker
MEXILETINE HYDROCHLORIDE	SCN3A	blocker
ARTICAINE HYDROCHLORIDE	SCN3A	blocker
ORPHENADRINE CITRATE	SCN3A	blocker
NW-3509	SCN3A	blocker
QUINIDINE POLYGALACTURONATE	SCN3A	blocker
CHLOROPROCAINE HYDROCHLORIDE	SCN3A	blocker
QUINIDINE GLUCONATE	SCN3A	blocker
RALFINAMIDE	SCN3A	blocker
MERETHOXYLLINE PROCAINE	SCN3A	blocker
LIDOCAINE	SCN3A	blocker
ROPIVACAINE HYDROCHLORIDE	SCN3A	blocker
PHENAZOPYRIDINE HYDROCHLORIDE	SCN3A	blocker
DRONEDARONE HYDROCHLORIDE	SCN3A	blocker
TETRACAINE	SCN3A	blocker
MEPIVACAINE HYDROCHLORIDE	SCN3A	blocker
MORICIZINE HYDROCHLORIDE	SCN3A	blocker
PROPOXYCAINE HYDROCHLORIDE	SCN3A	blocker
FOSPHENYTOIN SODIUM	SCN3A	blocker
LIDOCAINE HYDROCHLORIDE HYDRATE	SCN3A	blocker
MEPHENYTOIN	SCN3A	blocker
PROPOFOL	SCN2A	inhibitor
CHEMBL270497	SCN2A	gating inhibitor
ROPIVACAINE HYDROCHLORIDE	SCN2A	blocker
PHENACEMIDE	SCN2A	blocker
BENOXINATE HYDROCHLORIDE	SCN2A	blocker
MEXILETINE HYDROCHLORIDE	SCN2A	blocker
RILUZOLE	SCN2A	blocker
HEXYLCAINE HYDROCHLORIDE	SCN2A	blocker
ETHOTOIN	SCN2A	blocker
DISOPYRAMIDE PHOSPHATE	SCN2A	blocker
DYCLONINE HYDROCHLORIDE	SCN2A	blocker
QUINIDINE SULFATE	SCN2A	blocker
PHENYTOIN SODIUM	SCN2A	blocker
MERETHOXYLLINE PROCAINE	SCN2A	blocker
ETIDOCAINE HYDROCHLORIDE	SCN2A	blocker
ORPHENADRINE (CHLORIDE)	SCN2A	blocker
PRILOCAINE HYDROCHLORIDE	SCN2A	blocker
INDECAINIDE HYDROCHLORIDE	SCN2A	blocker
LIDOCAINE	SCN2A	blocker
TOCAINIDE HYDROCHLORIDE	SCN2A	blocker
NKTR-171	SCN2A	blocker
ELPETRIGINE	SCN2A	blocker
IRAMPANEL	SCN2A	blocker
NERISPIRDINE	SCN2A	blocker
RALFINAMIDE	SCN2A	blocker
TETRACAINE HYDROCHLORIDE	SCN2A	blocker
ESLICARBAZEPINE	SCN2A	blocker
MEPHENYTOIN	SCN2A	blocker
PROCAINAMIDE HYDROCHLORIDE	SCN2A	blocker
PROPAFENONE HYDROCHLORIDE	SCN2A	blocker
PROPARACAINE HYDROCHLORIDE	SCN2A	blocker
PRILOCAINE	SCN2A	blocker
ARTICAINE HYDROCHLORIDE	SCN2A	blocker
ORPHENADRINE CITRATE	SCN2A	blocker
NW-3509	SCN2A	blocker
CHLOROPROCAINE HYDROCHLORIDE	SCN2A	blocker
PROCAINE HYDROCHLORIDE	SCN2A	blocker
TETRACAINE	SCN2A	blocker
QUINIDINE GLUCONATE	SCN2A	blocker
QUINIDINE POLYGALACTURONATE	SCN2A	blocker
PHENAZOPYRIDINE HYDROCHLORIDE	SCN2A	blocker
DRONEDARONE HYDROCHLORIDE	SCN2A	blocker
MEPIVACAINE HYDROCHLORIDE	SCN2A	blocker
MORICIZINE HYDROCHLORIDE	SCN2A	blocker
PROPOXYCAINE HYDROCHLORIDE	SCN2A	blocker
FOSPHENYTOIN SODIUM	SCN2A	blocker
LIDOCAINE HYDROCHLORIDE HYDRATE	SCN2A	blocker
PHENACEMIDE	SCN1A	inhibitor|blocker
PHENAZOPYRIDINE HYDROCHLORIDE	SCN1A	inhibitor|blocker
DRONEDARONE	SCN1A	inhibitor
PERMETHRIN	SCN1A	inhibitor
VERATRIDINE	SCN1A	activator
SAXITOXIN	SCN1A	channel blocker
TETRODOTOXIN	SCN1A	channel blocker
CHEMBL270497	SCN1A	gating inhibitor
NW-3509	SCN1A	blocker
BENOXINATE HYDROCHLORIDE	SCN1A	blocker
CHLOROPROCAINE HYDROCHLORIDE	SCN1A	blocker
MEXILETINE HYDROCHLORIDE	SCN1A	blocker
RILUZOLE	SCN1A	blocker
HEXYLCAINE HYDROCHLORIDE	SCN1A	blocker
DRONEDARONE HYDROCHLORIDE	SCN1A	blocker
DYCLONINE HYDROCHLORIDE	SCN1A	blocker
QUINIDINE SULFATE	SCN1A	blocker
PHENYTOIN SODIUM	SCN1A	blocker
MERETHOXYLLINE PROCAINE	SCN1A	blocker
MEPHENYTOIN	SCN1A	blocker
ETIDOCAINE HYDROCHLORIDE	SCN1A	blocker
ORPHENADRINE (CHLORIDE)	SCN1A	blocker
ORPHENADRINE CITRATE	SCN1A	blocker
PRILOCAINE HYDROCHLORIDE	SCN1A	blocker
INDECAINIDE HYDROCHLORIDE	SCN1A	blocker
LIDOCAINE	SCN1A	blocker
LIDOCAINE HYDROCHLORIDE HYDRATE	SCN1A	blocker
TOCAINIDE HYDROCHLORIDE	SCN1A	blocker
IRAMPANEL	SCN1A	blocker
NERISPIRDINE	SCN1A	blocker
RALFINAMIDE	SCN1A	blocker
TETRACAINE HYDROCHLORIDE	SCN1A	blocker
ESLICARBAZEPINE	SCN1A	blocker
ETHOTOIN	SCN1A	blocker
MORICIZINE HYDROCHLORIDE	SCN1A	blocker
PROCAINAMIDE HYDROCHLORIDE	SCN1A	blocker
PROPARACAINE HYDROCHLORIDE	SCN1A	blocker
QUINIDINE POLYGALACTURONATE	SCN1A	blocker
PROPAFENONE HYDROCHLORIDE	SCN1A	blocker
NKTR-171	SCN1A	blocker
PRILOCAINE	SCN1A	blocker
DISOPYRAMIDE PHOSPHATE	SCN1A	blocker
PROCAINE HYDROCHLORIDE	SCN1A	blocker
TETRACAINE	SCN1A	blocker
QUINIDINE GLUCONATE	SCN1A	blocker
ROPIVACAINE HYDROCHLORIDE	SCN1A	blocker
FOSPHENYTOIN SODIUM	SCN1A	blocker
ARTICAINE HYDROCHLORIDE	SCN1A	blocker
MEPIVACAINE HYDROCHLORIDE	SCN1A	blocker
PROPOXYCAINE HYDROCHLORIDE	SCN1A	blocker
GABOXADOL	GABRA2	agonist
TEMAZEPAM	GABRA2	potentiator|positive allosteric modulator
BUTALBITAL	GABRA2	potentiator|positive allosteric modulator
TALBUTAL	GABRA2	potentiator|positive allosteric modulator
MEPROBAMATE	GABRA2	agonist
ESZOPICLONE	GABRA2	agonist|positive allosteric modulator
SECOBARBITAL	GABRA2	potentiator
METHARBITAL	GABRA2	potentiator|positive allosteric modulator
ADINAZOLAM	GABRA2	potentiator
THIOPENTAL	GABRA2	potentiator
HALAZEPAM	GABRA2	potentiator|positive allosteric modulator
DIAZEPAM	GABRA2	potentiator|allosteric modulator|positive allosteric modulator
OXAZEPAM	GABRA2	potentiator|positive allosteric modulator
MEPHOBARBITAL	GABRA2	potentiator
TRIAZOLAM	GABRA2	potentiator|allosteric modulator|positive allosteric modulator
ZOPICLONE	GABRA2	potentiator
ESTAZOLAM	GABRA2	potentiator|positive allosteric modulator
ISONIPECOTIC ACID	GABRA2	agonist
MUSCIMOL	GABRA2	agonist
ISOGUVACINE	GABRA2	agonist
CHEMBL34155	GABRA2	agonist
CGS-8216	GABRA2	agonist
CHEMBL1518572	GABRA2	agonist
FLUMAZENIL	GABRA2	allosteric modulator
CHEMBL70176	GABRA2	allosteric modulator
CHEMBL302715	GABRA2	allosteric modulator
BRETAZENIL	GABRA2	allosteric modulator
FLUNITRAZEPAM	GABRA2	allosteric modulator|potentiator
ZINC ION	GABRA2	allosteric modulator
METHADONE	GABRA2	allosteric modulator
CHEMBL17468	GABRA2	allosteric modulator
CHEMBL363211	GABRA2	allosteric modulator
CHEMBL274866	GABRA2	allosteric modulator
RO-194603	GABRA2	allosteric modulator
CHEMBL1080588	GABRA2	allosteric modulator
CHEMBL373250	GABRA2	allosteric modulator
OCINAPLON	GABRA2	allosteric modulator
CHEMBL200177	GABRA2	allosteric modulator
ALPRAZOLAM	GABRA2	allosteric modulator|positive allosteric modulator
AZD7325	GABRA2	allosteric modulator|positive allosteric modulator
ZOLPIDEM	GABRA2	allosteric modulator
METHOCTRAMINE	GABRA2	allosteric modulator
BICUCULLINE	GABRA2	antagonist
GABAZINE	GABRA2	antagonist
PICROTOXIN	GABRA2	channel blocker
T-BUTYLBICYCLOPHOSPHOROTHIONATE	GABRA2	channel blocker
AMOBARBITAL	GABRA2	potentiator
APROBARBITAL	GABRA2	potentiator
BUTETHAL	GABRA2	potentiator
HEPTABARBITAL	GABRA2	potentiator
HEXOBARBITAL	GABRA2	potentiator
BARBITAL	GABRA2	potentiator
BROMAZEPAM	GABRA2	potentiator
CLOTIAZEPAM	GABRA2	potentiator
FLUDIAZEPAM	GABRA2	potentiator
PRAZEPAM	GABRA2	potentiator|positive allosteric modulator
QUAZEPAM	GABRA2	potentiator|positive allosteric modulator
CINOLAZEPAM	GABRA2	potentiator
NITRAZEPAM	GABRA2	potentiator
CLORAZEPATE DIPOTASSIUM	GABRA2	positive allosteric modulator
CHLORDIAZEPOXIDE	GABRA2	positive allosteric modulator
BUTABARBITAL SODIUM	GABRA2	positive allosteric modulator
LORAZEPAM	GABRA2	positive allosteric modulator
MIDAZOLAM HYDROCHLORIDE	GABRA2	positive allosteric modulator
PROPOFOL	GABRA2	positive allosteric modulator
PENTOBARBITAL	GABRA2	positive allosteric modulator
PENTOBARBITAL SODIUM	GABRA2	positive allosteric modulator
SECOBARBITAL SODIUM	GABRA2	positive allosteric modulator
SEVOFLURANE	GABRA2	positive allosteric modulator
THIAMYLAL SODIUM	GABRA2	positive allosteric modulator
THIOPENTAL SODIUM	GABRA2	positive allosteric modulator
FLURAZEPAM HYDROCHLORIDE	GABRA2	positive allosteric modulator
HALOTHANE	GABRA2	positive allosteric modulator
ISOFLURANE	GABRA2	positive allosteric modulator
AZD6280	GABRA2	positive allosteric modulator
ADIPIPLON	GABRA2	partial agonist
RESEQUINIL	GABRA2	inverse agonist
PF-06372865	GABRA2	agonist
CHLORDIAZEPOXIDE HYDROCHLORIDE	GABRA2	positive allosteric modulator
DESFLURANE	GABRA2	positive allosteric modulator
METHOHEXITAL SODIUM	GABRA2	positive allosteric modulator
METHYPRYLON	GABRA2	positive allosteric modulator
Lorediplon	GABRA2	positive allosteric modulator
MICONAZOLE	KCNN2	inhibitor
cA2	KCNN2	activator
CHEMBL453730	KCNN2	activator
CHEMBL1255655	KCNN2	activator
CHEMBL452887	KCNN2	activator
CHEMBL499968	KCNN2	activator
CHEMBL1709719	KCNN2	activator
BENDROFLUMETHIAZIDE	KCNN2	channel blocker
TUBOCURARINE	KCNN2	channel blocker
CHEMBL510780	KCNN2	gating inhibitor
APAMIN	KCNN2	inhibitor
PYRIDOXAL PHOSPHATE	PNPO	cofactor
TEZAMPANEL	GRIK1	antagonist
CHEMBL121915	GRIK1	agonist
CHEMBL301536	GRIK1	agonist
CHEMBL426	GRIK1	agonist
CHEMBL113180	GRIK1	agonist
DOMOIC ACID	GRIK1	agonist
CHEMBL28472	GRIK1	agonist
KAINIC ACID	GRIK1	agonist
MESALAMINE	GRIK1	agonist
2S,4R-4-METHYLGLUTAMATE	GRIK1	agonist
CHEMBL373429	GRIK1	antagonist
CHEMBL274226	GRIK1	antagonist
CHEMBL156717	GRIK1	antagonist
CHEMBL373428	GRIK1	antagonist
CHEMBL372797	GRIK1	antagonist
Selurampanel	GRIK1	antagonist
CARVEDILOL	GJA1	other
CARBENOXOLONE	GJA1	inhibitor
cA2	GJA1	inhibitor
FLUFENAMIC ACID	GJA1	inhibitor
OCTANOL	GJA1	inhibitor
